# Supplementary material for: Effects of sugarcane variety and nitrogen application level on the quality and aerobic stability of sugarcane tops silage
Source: Front Plant Sci. 2023 May 30;14:1148884. doi: 10.3389/fpls.2023.1148884 (PMC10262686; doi:10.3389/fpls.2023.1148884)
Supplement: Supplementary file 1 [file DataSheet_1.zip › Supplementary data 1.xlsx]

## Sheet: Sheet1
Table S1 Spearman's correlation analysis matrix in BL group (p-value)
P	Lactobacillus	Escherichia.Shigella	Acinetobacter	Clostridium	Lysinibacillus	Paenibacillus	Bacillus	Halomonas	Gluconacetobacter
Monascus	0.72134	0.940583	0.000120643	0.553892	0.000178341	0.000274851	0.246324	0.0135913	0.0108196
Candida	0.841322	0.867843	0.10505	0.254534	0.104457	0.0885479	0.501554	0.113222	0.142791
Pleurotus	0.761656	0.175488	0.502327	0.904131	0.510064	0.487221	0.314874	0.639042	0.623367
Pichia	0.210989	0.637706	0.667912	0.0920552	0.666316	0.632012	0.857129	0.660404	0.729897
Pseudallescheria	0.049766	0.693564	0.552767	0.437105	0.555254	0.586527	0.240726	0.585258	0.513065
Dekkera	0.729985	0.882579	0.00316962	0.508324	0.00246426	0.00298824	0.294718	0.00444842	0.0062662
Fusarium	0.828998	0.875614	0.181553	0.128435	0.177845	0.165334	0.733258	0.138496	0.184096
Acremonium	0.958364	0.493759	0.286983	0.199061	0.280268	0.280538	0.900869	0.19038	0.235153
Mucor	0.830092	0.425516	0.613294	0.14933	0.604638	0.601841	0.702529	0.483284	0.547589
Saccharomyces	0.364653	0.223882	0.574103	0.470133	0.578518	0.543551	0.686682	0.66246	0.690987
Spearman's correlation analysis coefficient matrixin BL group (R-value)
R	Lactobacillus	Escherichia.Shigella	Acinetobacter	Clostridium	Lysinibacillus	Paenibacillus	Bacillus	Halomonas	Gluconacetobacter
Monascus	-0.27866	0.0594173	0.999879	-0.446108	0.999822	0.999725	0.753676	0.986409	0.98918
Candida	0.158678	-0.132157	0.89495	-0.745466	0.895543	0.911452	0.498446	0.886778	0.857209
Pleurotus	-0.238344	0.824512	-0.497673	0.0958688	-0.489936	-0.512779	-0.685126	-0.360958	-0.376633
Pichia	0.789011	-0.362294	0.332088	-0.907945	0.333684	0.367988	-0.142871	0.339596	0.270103
Pseudallescheria	0.950234	-0.306436	-0.447233	-0.562895	-0.444746	-0.413473	-0.759274	-0.414742	-0.486935
Dekkera	-0.270015	0.117421	0.99683	-0.491676	0.997536	0.997012	0.705282	0.995552	0.993734
Fusarium	-0.171002	-0.124386	-0.818447	0.871565	-0.822155	-0.834666	-0.266742	-0.861504	-0.815904
Acremonium	0.0416358	-0.506241	-0.713017	0.800939	-0.719732	-0.719462	-0.0991314	-0.80962	-0.764847
Mucor	-0.169908	-0.574484	-0.386706	0.85067	-0.395362	-0.398159	0.297471	-0.516716	-0.452411
Saccharomyces	-0.635347	0.776118	-0.425897	0.529867	-0.421482	-0.456449	-0.313318	-0.33754	-0.309013
Table S2 Spearman's correlation analysis matrix in BM group (p-value)
P	Lactobacillus	Escherichia.Shigella	Acinetobacter	Clostridium	Lysinibacillus	Paenibacillus	Bacillus	Halomonas	Gluconacetobacter
Monascus	0.942669	0.199381	0.000912857	0.318777	0.000365047	3.06313e-06	0.00086784	0.534256	0.789249
Candida	0.370429	0.834552	0.348302	0.00546732	0.361862	0.348336	0.374333	0.755137	0.122451
Pleurotus	0.828673	0.130652	0.384481	0.746636	0.36336	0.350744	0.363402	0.203916	0.956492
Pichia	0.153744	0.294477	0.686178	0.523168	0.668157	0.68436	0.653144	0.157051	0.138082
Pseudallescheria	0.158699	0.278237	0.65826	0.549429	0.640496	0.656603	0.625639	0.153092	0.153418
Dekkera	0.970525	0.754848	0.629732	0.376274	0.657528	0.666847	0.662087	0.41703	0.479048
Fusarium	0.4265	0.882612	0.514133	0.0445873	0.535958	0.526945	0.548683	0.473561	0.0771141
Acremonium	0.143081	0.376388	0.419872	0.911223	0.416902	0.437897	0.404533	0.445387	0.441679
Mucor	0.431943	0.420584	0.262303	0.211351	0.258402	0.240619	0.26728	0.718928	0.427543
Saccharomyces	0.193055	0.677506	0.670273	0.439997	0.661538	0.636459	0.672599	0.82781	0.427797
Spearman's correlation analysis coefficient matrixin BM group (R-value)
R	Lactobacillus	Escherichia.Shigella	Acinetobacter	Clostridium	Lysinibacillus	Paenibacillus	Bacillus	Halomonas	Gluconacetobacter
Monascus	-0.0573309	-0.800619	0.999087	-0.681223	0.999635	0.999997	0.999132	0.465744	0.210751
Candida	0.629571	-0.165448	0.651698	-0.994533	0.638138	0.651664	0.625667	-0.244863	0.877549
Pleurotus	-0.171327	0.869348	-0.615519	0.253364	-0.63664	-0.649256	-0.636598	-0.796084	0.0435077
Pichia	0.846256	0.705523	-0.313822	-0.476832	-0.331843	-0.31564	-0.346856	-0.842949	0.861918
Pseudallescheria	0.841301	0.721763	-0.34174	-0.450571	-0.359504	-0.343397	-0.374361	-0.846908	0.846582
Dekkera	0.0294749	-0.245152	-0.370268	0.623726	-0.342472	-0.333153	-0.337913	0.58297	-0.520952
Fusarium	-0.5735	-0.117388	-0.485867	0.955413	-0.464042	-0.473055	-0.451317	0.526439	-0.922886
Acremonium	0.856919	0.623612	-0.580128	-0.0887774	-0.583098	-0.562103	-0.595467	-0.554613	0.558321
Mucor	-0.568057	0.579416	-0.737697	0.788649	-0.741598	-0.759381	-0.73272	-0.281072	-0.572457
Saccharomyces	-0.806945	0.322494	-0.329727	0.560003	-0.338462	-0.363541	-0.327401	-0.17219	-0.572203
Table S3 Spearman's correlation analysis matrix in BH group (p-value)
P	Lactobacillus	Escherichia.Shigella	Acinetobacter	Clostridium	Lysinibacillus	Paenibacillus	Bacillus	Halomonas	Gluconacetobacter
Monascus	0.248952	0.169838	0.00772243	0.551017	1.37384e-07	1.94016e-07	0.000262058	0.145243	0.422419
Candida	0.38974	0.66273	0.953587	0.173859	0.944253	0.943879	0.951509	0.817079	0.85779
Pleurotus	0.706017	0.542425	0.380205	0.109797	0.291243	0.291249	0.282672	0.608301	0.23146
Pichia	0.186723	0.821967	0.68916	0.409772	0.771648	0.772065	0.760676	0.971788	0.551608
Pseudallescheria	0.611341	0.225434	0.433422	0.765711	0.504561	0.504348	0.522329	0.168036	0.62959
Dekkera	0.965881	0.800045	0.664872	0.0759789	0.555585	0.555595	0.544474	0.894361	0.283667
Fusarium	0.905756	0.311191	0.515289	0.0648757	0.423813	0.423526	0.42863	0.425604	0.764152
Acremonium	0.634381	0.0538031	0.282609	0.875257	0.314774	0.314501	0.331555	0.0379326	0.801579
Mucor	0.987759	0.105417	0.508248	0.675838	0.505782	0.505373	0.525229	0.149955	0.624361
Saccharomyces	0.862795	0.789532	0.762225	0.032567	0.644769	0.644696	0.63662	0.906729	0.430831
Spearman's correlation analysis coefficient matrixin BH group (R-value)
R	Lactobacillus	Escherichia.Shigella	Acinetobacter	Clostridium	Lysinibacillus	Paenibacillus	Bacillus	Halomonas	Gluconacetobacter
Monascus	-0.751048	-0.830162	0.992278	-0.448983	1	1	0.999738	-0.854757	0.577581
Candida	0.61026	-0.33727	-0.046413	-0.826141	0.055747	0.0561211	0.0484912	-0.182921	-0.14221
Pleurotus	0.293983	0.457575	-0.619795	0.890203	-0.708757	-0.708751	-0.717328	0.391699	-0.76854
Pichia	0.813277	-0.178033	-0.31084	-0.590228	-0.228352	-0.227935	-0.239324	-0.0282118	-0.448392
Pseudallescheria	0.388659	0.774566	-0.566578	-0.234289	-0.495439	-0.495652	-0.477671	0.831964	0.37041
Dekkera	0.0341187	0.199955	-0.335128	0.924021	-0.444415	-0.444405	-0.455526	0.105639	-0.716333
Fusarium	-0.0942438	0.688809	-0.484711	0.935124	-0.576187	-0.576474	-0.57137	0.574396	-0.235848
Acremonium	0.365619	0.946197	-0.717391	0.124743	-0.685226	-0.685499	-0.668445	0.962067	0.198421
Mucor	-0.0122413	0.894583	-0.491752	0.324162	-0.494218	-0.494627	-0.474771	0.850045	0.375639
Saccharomyces	-0.137205	0.210468	-0.237775	0.967433	-0.355231	-0.355304	-0.36338	0.0932708	-0.569169
