# Supplementary material for: Effects of sugarcane variety and nitrogen application level on the quality and aerobic stability of sugarcane tops silage
Source: Front Plant Sci. 2023 May 30;14:1148884. doi: 10.3389/fpls.2023.1148884 (PMC10262686; doi:10.3389/fpls.2023.1148884)
Supplement: Supplementary file 1 [file DataSheet_1.zip › Supplementary data 2.xlsx]

## Sheet: Sheet1
Table 6.1 Spearman's correlation analysis matrix in CL group (p-value)
P	Lactobacillus	Escherichia.Shigella	Acinetobacter	Clostridium	Lysinibacillus	Paenibacillus	Bacillus	Halomonas	Gluconacetobacter
Monascus	0.93753	0.208879	0.0442511	0.588686	0.0441955	0.0419484	0.0733217	0.658446	0.0482588
Candida	0.447092	0.625237	0.0959352	0.203104	0.0929793	0.0887603	0.145648	0.858269	0.073715
Pleurotus	0.869774	0.134348	0.42602	0.921534	0.42546	0.418343	0.495524	0.693715	0.431122
Pichia	0.0606932	0.300225	0.825352	0.406303	0.831873	0.839523	0.750821	0.00740423	0.879983
Pseudallescheria	0.620345	0.668146	0.590316	0.245771	0.590536	0.598005	0.527331	0.901189	0.582856
Dekkera	0.764034	0.675554	0.95946	0.878701	0.955403	0.942832	0.923166	0.694302	0.936454
Fusarium	0.136129	0.669499	0.48951	0.00594485	0.485313	0.483659	0.514195	0.427551	0.45081
Acremonium	0.432814	0.751126	0.100517	0.114277	0.098113	0.0965724	0.125641	0.86681	0.0800964
Mucor	0.659235	0.826421	0.447316	0.226489	0.447792	0.455045	0.387282	0.996963	0.442917
Saccharomyces	0.51954	0.583947	0.634736	0.20124	0.634171	0.640543	0.582079	0.78102	0.620905
Spearman's correlation analysis coefficient matrixin CL group (R-value)
R	Lactobacillus	Escherichia.Shigella	Acinetobacter	Clostridium	Lysinibacillus	Paenibacillus	Bacillus	Halomonas	Gluconacetobacter
Monascus	0.0624701	-0.791121	0.955749	-0.411314	0.955804	0.958052	0.926678	-0.341554	0.951741
Candida	0.552908	-0.374763	0.904065	-0.796896	0.907021	0.91124	0.854352	0.141731	0.926285
Pleurotus	0.130226	0.865652	-0.57398	-0.0784659	-0.57454	-0.581657	-0.504476	0.306285	-0.568878
Pichia	0.939307	0.699775	-0.174648	-0.593697	-0.168127	-0.160477	-0.249179	0.992596	-0.120017
Pseudallescheria	-0.379655	-0.331854	-0.409684	0.754229	-0.409464	-0.401995	-0.472669	-0.0988113	-0.417144
Dekkera	0.235966	-0.324446	0.0405405	0.121299	0.0445975	0.0571675	-0.0768344	0.305698	0.0635462
Fusarium	-0.863871	-0.330501	-0.51049	0.994055	-0.514687	-0.516341	-0.485805	-0.572449	-0.54919
Acremonium	-0.567186	0.248874	-0.899483	0.885723	-0.901887	-0.903428	-0.874359	-0.13319	-0.919904
Mucor	-0.340765	-0.173579	-0.552684	0.773511	-0.552208	-0.544955	-0.612718	-0.00303735	-0.557083
Saccharomyces	-0.48046	-0.416053	-0.365264	0.79876	-0.365829	-0.359457	-0.417921	-0.21898	-0.379095
Table 6.2 Spearman's correlation analysis matrix in CM group (p-value)
P	Lactobacillus	Escherichia.Shigella	Acinetobacter	Clostridium	Lysinibacillus	Paenibacillus	Bacillus	Halomonas	Gluconacetobacter
Monascus	0.509328	0.425229	0.220561	0.0679828	0.173197	0.190404	0.206532	0.00971475	0.136684
Candida	0.654546	0.0483313	0.0288083	0.428118	0.0268174	0.0259038	0.0170841	0.24303	0.0295279
Pleurotus	0.0537346	0.441574	0.604728	0.707345	0.571837	0.580543	0.553382	0.543241	0.543943
Pichia	0.394363	0.605751	0.779472	0.447963	0.857699	0.82834	0.805703	0.571679	0.925734
Pseudallescheria	0.695258	0.899283	0.677721	0.202531	0.64168	0.658363	0.708859	0.346339	0.614344
Dekkera	0.591536	0.937073	0.534589	0.239451	0.513355	0.524433	0.571087	0.345714	0.499424
Fusarium	0.500187	0.301871	0.146575	0.13204	0.108412	0.121742	0.13085	0.0350945	0.0799363
Acremonium	0.723986	0.909904	0.667556	0.185562	0.629751	0.647017	0.697274	0.326934	0.600921
Mucor	0.787362	0.953478	0.54236	0.129826	0.505128	0.52183	0.56915	0.240437	0.477284
Saccharomyces	0.836507	0.785835	0.839773	0.129435	0.772575	0.799733	0.844653	0.278395	0.717082
Spearman's correlation analysis coefficient matrixin CM group (R-value)
R	Lactobacillus	Escherichia.Shigella	Acinetobacter	Clostridium	Lysinibacillus	Paenibacillus	Bacillus	Halomonas	Gluconacetobacter
Monascus	0.490672	-0.574771	0.779439	-0.932017	0.826803	0.809596	0.793468	-0.990285	0.863316
Candida	0.345454	-0.951669	0.971192	-0.571882	0.973183	0.974096	0.982916	-0.75697	0.970472
Pleurotus	-0.946265	0.558426	-0.395272	0.292655	-0.428163	-0.419457	-0.446618	0.456759	-0.456057
Pichia	0.605637	0.394249	-0.220528	-0.552037	-0.142301	-0.17166	-0.194297	-0.428321	-0.0742663
Pseudallescheria	0.304742	-0.100717	-0.322279	0.797469	-0.35832	-0.341637	-0.291141	0.653661	-0.385656
Dekkera	0.408464	0.0629274	-0.465411	0.760549	-0.486645	-0.475567	-0.428913	0.654286	-0.500576
Fusarium	-0.499813	0.698129	-0.853425	0.86796	-0.891588	-0.878258	-0.86915	0.964905	-0.920064
Acremonium	0.276014	-0.0900957	-0.332444	0.814438	-0.370249	-0.352983	-0.302726	0.673066	-0.399079
Mucor	0.212638	0.0465218	-0.45764	0.870174	-0.494872	-0.47817	-0.43085	0.759563	-0.522716
Saccharomyces	-0.163493	-0.214165	-0.160227	0.870565	-0.227425	-0.200267	-0.155347	0.721605	-0.282918
Table 6.3 Spearman's correlation analysis matrix in CH group (p-value)
P	Lactobacillus	Escherichia.Shigella	Acinetobacter	Clostridium	Lysinibacillus	Paenibacillus	Bacillus	Halomonas	Gluconacetobacter
Monascus	0.913421	0.0187453	0.128052	0.129152	0.117789	0.100639	0.00140835	0.0449899	0.124838
Candida	0.419021	0.177648	0.515015	0.460102	0.498701	0.477874	0.282117	0.133603	0.507675
Pleurotus	0.384319	0.333688	0.672836	0.688215	0.657913	0.641363	0.478623	0.290951	0.665324
Pichia	0.016651	0.683869	0.791991	0.622363	0.81293	0.844316	0.734566	0.49347	0.800227
Pseudallescheria	0.380048	0.315397	0.658704	0.658962	0.643452	0.626124	0.455466	0.270497	0.651155
Dekkera	0.359594	0.364586	0.714407	0.711736	0.699292	0.682505	0.511275	0.315126	0.706792
Fusarium	0.383152	0.328043	0.668384	0.679413	0.653364	0.636584	0.471545	0.284704	0.660861
Acremonium	0.377189	0.300843	0.647208	0.635312	0.631702	0.613757	0.43685	0.254264	0.639634
Mucor	0.382658	0.327522	0.668188	0.678303	0.65315	0.63633	0.47082	0.284005	0.660661
Saccharomyces	0.380956	0.258175	0.607015	0.571766	0.591019	0.571733	0.383237	0.20995	0.599448
Spearman's correlation analysis coefficient matrixin CH group (R-value)
R	Lactobacillus	Escherichia.Shigella	Acinetobacter	Clostridium	Lysinibacillus	Paenibacillus	Bacillus	Halomonas	Gluconacetobacter
Monascus	0.0865786	-0.981255	0.871948	-0.870848	0.882211	0.899361	0.998592	-0.95501	0.875162
Candida	0.580979	-0.822352	0.484985	-0.539898	0.501299	0.522126	0.717883	-0.866397	0.492325
Pleurotus	-0.615681	0.666312	-0.327164	0.311785	-0.342087	-0.358637	-0.521377	0.709049	-0.334676
Pichia	0.983349	-0.316131	-0.208009	-0.377637	-0.18707	-0.155684	0.265434	-0.50653	-0.199773
Pseudallescheria	-0.619952	0.684603	-0.341296	0.341038	-0.356548	-0.373876	-0.544534	0.729503	-0.348845
Dekkera	-0.640406	0.635414	-0.285593	0.288264	-0.300708	-0.317495	-0.488725	0.684874	-0.293208
Fusarium	-0.616848	0.671957	-0.331616	0.320587	-0.346636	-0.363416	-0.528455	0.715296	-0.339139
Acremonium	-0.622811	0.699157	-0.352792	0.364688	-0.368298	-0.386243	-0.56315	0.745736	-0.360366
Mucor	-0.617342	0.672478	-0.331812	0.321697	-0.34685	-0.36367	-0.52918	0.715995	-0.339339
Saccharomyces	-0.619044	0.741825	-0.392985	0.428234	-0.408981	-0.428267	-0.616763	0.79005	-0.400552
